# Supplementary material for: ABI5 promotes heat stress-induced chlorophyll degradation by modulating the stability of MYB44 in cucumber
Source: Hortic Res. 2023 May 4;10(6):uhad089. doi: 10.1093/hr/uhad089 (PMC10273075; doi:10.1093/hr/uhad089)
Supplement: Web_Material_uhad089 [file web_material_uhad089.zip]

Archive with 3 entries (3 files):
- Figure SA.pdf
- Supplementary Figures - 20230330.pdf
- Supplementary Tables-20230330.pdf
